# Supplementary material for: Schizophrenia-associated methylomic variation: molecular signatures of disease and polygenic risk burden across multiple brain regions
Source: Hum Mol Genet. 2016 Dec 22;26(1):210–25. doi: 10.1093/hmg/ddw373 (PMC5351932; doi:10.1093/hmg/ddw373)
Supplement: Supplementary Data [file ddw373_Supp.zip]

Archive with 4 entries (4 files):
- Main Text Markup.docx
- Supplementary Figures Final.docx
- Supplementary Tables Final.docx
- Supplementary Tables Final.zip
